# Supplementary material for: HIV-1 Integrase Inhibitory Effects of Major Compounds Present in CareVid™: An Anti-HIV Multi-Herbal Remedy
Source: Life (Basel). 2022 Mar 12;12(3):417. doi: 10.3390/life12030417 (PMC8950597; doi:10.3390/life12030417)
Supplement: Supplementary file 1 [file life-12-00417-s001.zip]

Archive with 1 entries (1 files):
- life-1624642-supplementary.pdf
